# Supplementary material for: Surveillance of Acute SARS-CoV-2 Infections in Elementary Schools and Daycare Facilities in Bavaria, Germany (09/2020–03/2021)
Source: Front Pediatr. 2022 Jul 6;10:888498. doi: 10.3389/fped.2022.888498 (PMC9298551; doi:10.3389/fped.2022.888498)
Supplement: Supplementary file 2 [file Data_Sheet_1.ZIP]

Archive with 14 entries (13 files):
- supplementary material presentation/
- __MACOSX/._supplementary material presentation
- supplementary material presentation/Figure3.eps
- __MACOSX/supplementary material presentation/._Figure3.eps
- supplementary material presentation/.DS_Store
- __MACOSX/supplementary material presentation/._.DS_Store
- supplementary material presentation/Figure5.eps
- __MACOSX/supplementary material presentation/._Figure5.eps
- supplementary material presentation/figure 4.jpg
- __MACOSX/supplementary material presentation/._figure 4.jpg
- supplementary material presentation/revised figure1.eps
- __MACOSX/supplementary material presentation/._revised figure1.eps
- supplementary material presentation/Figure2.jpg
- __MACOSX/supplementary material presentation/._Figure2.jpg
